# Supplementary material for: The medial orbitofrontal cortex mediates neuropathic pain and anxiodepressive-like behaviors via two distinct pathways
Source: J Headache Pain. 2026 Mar 18;27(1):119. doi: 10.1186/s10194-026-02335-w (PMC13112918; doi:10.1186/s10194-026-02335-w)
Supplement: Supplementary file 2 — Supplementary Material 2 [file 10194_2026_2335_MOESM2_ESM.xlsx]

## Sheet: Virus
Virus	Source	Identifier
rAAV2/9-CaMKIIa-GCaMP6s-WPRE-hGH polyA	BrainVTA	PT-0110
rAAV2/9-CaMKIIa-hM4D(Gi)-mCherry-WPRE-hGH polyA	BrainVTA	PT-0050
rAAV2/9-CaMKIIa-hM3D(Gq)-EGFP-WPRE-hGH polyA	BrainVTA	PT-0525
rAAV2/9-CaMKIIa-mCherry-WPRE-hGH polyA	BrainVTA	PT-0180
rAAV2/9-CaMKIIa-EGFP-WPRE-hGH polyA	BrainVTA	PT-0290
rAAV2/9-CaMKIIa-hChR2(H134R)-mCherry-WPRE-hGH polyA	BrainVTA	PT-0297
rAAV2/9-CaMKIIa-eNpHR3.0-mCherry-WPRE-hGH polyA	BrainVTA	PT-0009
rAAV2/9-hSyn-DIO-mGFP-T2A-Synaptophysin-mRuby-WPRE-hGH polyA	BrainVTA	PT-1244
rAAV2/9-CaMKIIa-CRE-WPRE-hGH polyA	BrainVTA	PT-0220
AAV2/2Retro-hSyn-EGFP-WPRE-pA ‌	Taitool	S0237-2R
AAV2/2Retro-hSyn-mCherry-WPRE-pA	Taitool	S0238-2R
AAV2/2Retro-hEF1a-DIO-EGFP-WPRE-pA	Taitool	S0270-2R
AAV2/2Retro-hEF1a-DIO-mCherry-WPRE-pA	Taitool	S0197-2R
AAV2/2Retro-hSyn-DIO-hM3D(Gq)-mCherry-WPRE-pA	Taitool	S0192-2R
AAV2/2Retro-hSyn-DIO-hM4D(Gi)-mCherry-WPRE-pA	Taitool	S0193-2R
